# Supplementary material for: Exploring the Nutritional Value and Health Benefits of Honey from the Portuguese Protected Area of Montesinho Natural Park
Source: Foods. 2025 Mar 12;14(6):963. doi: 10.3390/foods14060963 (PMC11941713; doi:10.3390/foods14060963)
Supplement: Supplementary file 1 [file foods-14-00963-s001.zip]

Archive with 1 entries (1 files):
- foods-3485328-supplementary.pdf
